# Supplementary material for: Exclusions for resolving urban badger damage problems: outcomes and consequences
Source: PeerJ. 2016 Oct 13;4:e2579. doi: 10.7717/peerj.2579 (PMC5068413; doi:10.7717/peerj.2579)
Supplement: Supplemental Information 1 [file peerj-04-2579-s001.xlsx]

## Sheet: Exclusion
Site	Year	County	Successful exclusion?	Exclusion type	Sett type	Sett activity score	Proportion of holes gated	Vegetation removal	Chainlink (%)	Live dig?	Number of other setts in range?
1	2005	6	1	2	1	37	0	0	0	1	1
2	2004	6	1	1	1	16	100	2	100	0	1
3	2007	2	1	1	1	89	100	1	50	0	2
4	2010	11	1	1	1	52	100	2	100	0	0
5	2008	1	1	1	2	12	100	0	0	0	1
6	2008	1	0	1	2	25	100	0	0	0	3
7	2007	2	0	1	1	21	100	0	100	0	1
8	2007	3	1	1	2	14	100	0	20	0	1
9	2008	3	0	1	2	11	100	0	0	0	1
10	2008	4	0	1	1	105	100	1	100	0	2
11	2008	5	0	1	1	92	100	1	80	0	2
12	2006	2	1	1	1	43	100	2	100	0	3
13	2005	6	0	1	1	43	100	0	100	0	1
14	2007	6	1	2	1	76	100	1	0	1	3
15	2005	12	1	1	2	19	100	0	0	1	5
16	2010	3	0	1	1	55	100	2	60	0	1
17	2006	3	1	1	2	25	100	0	20	0	1
18	2010	7	0	2	1	148	0	0	0	0	0
19	2007	1	0	1	1	38	100	0	60	0	0
19	2008	1	1	1	1	24	100	1	0	0	1
20	2005	2	1	1	1	14	0	2	0	1	3
21	2007	10	1	2	2	16	75	1	50	0	3
22	2009	13	1	2	2	24	75	0	25	0	2
23	2005	8	0	1	1	20	100	1	15	0	2
24	2009	5	1	2	2	14	100	1	100	0	1
25	2008	9	0	2	1	51	88	1	60	0	2
26	2008	1	1	1	2	59	100	1	90	0	3
27	2006	2	1	1	2	14	100	1	100	0	1
28	2006	10	0	1	1	16	75	1	60	0	1
28	2009	10	1	1	1	42	100	2	100	0	3
29	2007	1	1	1	1	15	100	0	25	0	3
30	2004	13	1	1	2	11	100	0	100	0	1

## Sheet: Sett activity
Site	Year	County	No. of holes	Tunnel floor	Side walls	Footprints	Excavations	Bedding	Total	Sett type
1	2005	6	11	13	10	0	0	3	37	Main
2	2004	6	13	3	0	0	0	0	16	Other
3	2007	2	15	15	8	27	24	0	89	Main
4	2010	11	9	10	6	12	3	12	52	Main
5	2008	1	4	2	0	3	0	3	12	Other
6	2008	1	2	4	4	6	6	3	25	Other
7	2007	2	3	6	6	0	6	0	21	Main
8	2007	3	3	3	2	3	3	0	14	Other
9	2008	3	1	2	2	3	3	0	11	Other
10	2008	4	27	21	12	27	9	9	105	Main
11	2008	5	30	18	14	15	9	6	92	Main
12	2006	2	6	8	8	15	6	0	43	Main
13	2005	6	8	15	14	0	6	0	43	Main
14	2007	6	18	20	14	12	6	6	76	Main
15	2005	12	7	4	2	3	3	0	19	Main
16	2010	3	11	12	8	9	12	3	55	Main
17	2006	3	5	7	7	6	0	0	25	Main
18	2010	7	34	36	18	36	24	0	148	Main
19	2007	1	4	8	8	12	3	3	38	Main
19	2008	1	8	6	4	3	3	0	24	Main
20	2005	2	4	3	4	3	0	0	14	Main
21	2007	10	4	5	4	3	0	0	16	Other
22	2009	13	3	5	4	6	6	0	24	Other
23	2005	8	3	4	4	6	0	3	20	Main
24	2009	5	2	2	4	3	3	0	14	Other
25	2008	9	8	4	6	18	9	6	51	Main
26	2008	1	9	8	12	18	12	0	59	Other
27	2006	2	4	2	2	3	3	0	14	Other
28	2006	10	4	5	4	3	0	0	16	Main
28	2009	10	10	11	6	6	9	0	42	Main
29	2007	1	4	4	4	3	0	0	15	Other
30	2004	13	1	2	2	3	3	0	11	Other
